# Supplementary material for: Maternal Cadmium Exposure Impairs Lactational Performance and Milk Quality in Mice
Source: Biology (Basel). 2026 May 9;15(10):754. doi: 10.3390/biology15100754 (PMC13203474; doi:10.3390/biology15100754)
Supplement: Supplementary file 1 [file biology-15-00754-s001.zip]

Archive with 4 entries (4 files):
- Figure.S1.tiff
- Table S1.pdf
- Table S2.pdf
- Table S3.pdf
